# Supplementary material for: Visual security defense for industrial inspection based on computer vision
Source: PLoS One. 2026 Feb 4;21(2):e0338835. doi: 10.1371/journal.pone.0338835 (PMC12872028; doi:10.1371/journal.pone.0338835)
Supplement: S4 File — used in this study, which are essential for reproducing the experimental results and verifying the proposed visual security defense method. (ZIP) [file pone.0338835.s004.zip]

Archive with 130 entries (129 files):
- image-attacks/
- image-attacks/0.jpg
- image-attacks/1000.jpg
- image-attacks/10000.jpg
- image-attacks/11000.jpg
- image-attacks/12000.jpg
- image-attacks/13000.jpg
- image-attacks/2000.jpg
- image-attacks/3000.jpg
- image-attacks/4000.jpg
- image-attacks/5000.jpg
- image-attacks/6000.jpg
- image-attacks/7000.jpg
- image-attacks/8000.jpg
- image-attacks/9000.jpg
- image-attacks/attack.py
- image-attacks/attack_10.png
- image-attacks/attack_100.png
- image-attacks/attack_11.png
- image-attacks/attack_12.png
- image-attacks/attack_13.png
- image-attacks/attack_14.png
- image-attacks/attack_15.png
- image-attacks/attack_16.png
- image-attacks/attack_17.png
- image-attacks/attack_18.png
- image-attacks/attack_19.png
- image-attacks/attack_20.png
- image-attacks/attack_21.png
- image-attacks/attack_22.png
- image-attacks/attack_23.png
- image-attacks/attack_24.png
- image-attacks/attack_25.png
- image-attacks/attack_26.png
- image-attacks/attack_27.png
- image-attacks/attack_28.png
- image-attacks/attack_29.png
- image-attacks/attack_3.png
- image-attacks/attack_30.png
- image-attacks/attack_31.png
- image-attacks/attack_32.png
- image-attacks/attack_33.png
- image-attacks/attack_34.png
- image-attacks/attack_35.png
- image-attacks/attack_36.png
- image-attacks/attack_37.png
- image-attacks/attack_38.png
- image-attacks/attack_39.png
- image-attacks/attack_4.png
- image-attacks/attack_40.png
- image-attacks/attack_41.png
- image-attacks/attack_42.png
- image-attacks/attack_43.png
- image-attacks/attack_44.png
- image-attacks/attack_45.png
- image-attacks/attack_46.png
- image-attacks/attack_47.png
- image-attacks/attack_48.png
- image-attacks/attack_49.png
- image-attacks/attack_5.png
- image-attacks/attack_50.png
- image-attacks/attack_51.png
- image-attacks/attack_52.png
- image-attacks/attack_53.png
- image-attacks/attack_54.png
- image-attacks/attack_55.png
- image-attacks/attack_56.png
- image-attacks/attack_57.png
- image-attacks/attack_58.png
- image-attacks/attack_59.png
- image-attacks/attack_6.png
- image-attacks/attack_60.png
- image-attacks/attack_61.png
- image-attacks/attack_62.png
- image-attacks/attack_63.png
- image-attacks/attack_64.png
- image-attacks/attack_65.png
- image-attacks/attack_66.png
- image-attacks/attack_67.png
- image-attacks/attack_68.png
- image-attacks/attack_69.png
- image-attacks/attack_7.png
- image-attacks/attack_70.png
- image-attacks/attack_71.png
- image-attacks/attack_72.png
- image-attacks/attack_73.png
- image-attacks/attack_74.png
- image-attacks/attack_75.png
- image-attacks/attack_76.png
- image-attacks/attack_77.png
- image-attacks/attack_78.png
- image-attacks/attack_79.png
- image-attacks/attack_8.png
- image-attacks/attack_80.png
- image-attacks/attack_81.png
- image-attacks/attack_82.png
- image-attacks/attack_83.png
- image-attacks/attack_84.png
- image-attacks/attack_85.png
- image-attacks/attack_86.png
- image-attacks/attack_87.png
- image-attacks/attack_88.png
- image-attacks/attack_89.png
- image-attacks/attack_9.png
- image-attacks/attack_90.png
- image-attacks/attack_91.png
- image-attacks/attack_92.png
- image-attacks/attack_93.png
- image-attacks/attack_94.png
- image-attacks/attack_95.png
- image-attacks/attack_96.png
- image-attacks/attack_97.png
- image-attacks/attack_98.png
- image-attacks/attack_99.png
- image-attacks/attack_main.py
- image-attacks/classes.txt
- image-attacks/rec_0.jpg
- image-attacks/rec_1000.jpg
- image-attacks/rec_10000.jpg
- image-attacks/rec_11000.jpg
- image-attacks/rec_12000.jpg
- image-attacks/rec_13000.jpg
- image-attacks/rec_2000.jpg
- image-attacks/rec_3000.jpg
- image-attacks/rec_4000.jpg
- image-attacks/rec_5000.jpg
- image-attacks/rec_6000.jpg
- image-attacks/rec_7000.jpg
- image-attacks/rec_8000.jpg
- image-attacks/rec_9000.jpg
