# Supplementary material for: Visual security defense for industrial inspection based on computer vision
Source: PLoS One. 2026 Feb 4;21(2):e0338835. doi: 10.1371/journal.pone.0338835 (PMC12872028; doi:10.1371/journal.pone.0338835)
Supplement: S4 File — used in this study, which are essential for reproducing the experimental results and verifying the proposed visual security defense method. (ZIP) [file pone.0338835.s004.zip › image-attacks/attack.py]

import os
import numpy as np
from PIL import Image


def preprocess_image(image, size):
    # 确保图像是灰度图像
    if image.mode != 'L':
        image = image.convert('L')
    # 调整图像大小
    image = image.resize(size, Image.Resampling.LANCZOS)
    # 将像素值归一化到 [0, 1]
    image_array = np.array(image, dtype=np.float32) / 255.0
    return image_array


def generate_attack_image(IAI, IEye, size):
    # 预处理输入图像
    IAI = preprocess_image(IAI, size)
    IEye = preprocess_image(IEye, size)

    # 限制 IAI 的强度，确保其像素值在 [0, 0.2] 范围内    这里我改成了0.15！！！！！！！！！！！！！！！！！！！！！！！注意注意注意，到时候要修改
    IAI = IAI * 0.15

    # 初始化 Alpha 通道矩阵
    A = np.zeros_like(IAI)

    # 计算 Alpha 通道值
    for i in range(size[1]):
        for j in range(size[0]):
            if 1 - IAI[i, j] != 0:
                A[i, j] = (1 - IEye[i, j]) / (1 - IAI[i, j])
            else:
                A[i, j] = 0  # 避免除以零的情况

    # 确保 Alpha 通道值在 [0, 1] 范围内
    A = np.clip(A, 0, 1)

    # 构建攻击图像
    IAtk = np.zeros((size[1], size[0], 4), dtype=np.float32)  # 修改为 4 通道
    IAtk[:, :, 0] = IAI  # R 通道
    IAtk[:, :, 1] = IAI  # G 通道
    IAtk[:, :, 2] = IAI  # B 通道
    IAtk[:, :, 3] = A  # Alpha 通道

    # 将攻击图像转换为 8 位格式
    IAtk = (IAtk * 255).astype(np.uint8)

    return IAtk


# 示例：加载输入图像
IAI = Image.open(r"C:\liulanqi_download\OIP (2).jpg")  # 替换为你的恶意目标图像路径
train_folder = r"C:\liulanqi_download\1\1\2"  # 正常目标图像所在文件夹
output_folder = r"C:\code\pythonProject"  # 保存攻击图像的文件夹

# 设置目标图像大小
size = (256, 256)

# 获取文件夹中的所有图片文件
image_files = [f for f in os.listdir(train_folder) if f.lower().endswith(('.png', '.jpg', '.jpeg'))]

# 生成攻击图像并保存
for image_file in image_files:
    IEye = Image.open(os.path.join(train_folder, image_file))  # 加载每张正常目标图像
    IAtk = generate_attack_image(IAI, IEye, size)  # 生成攻击图像

    # 保存攻击图像
# 保存攻击图像（强制使用 PNG）
    attack_image_path = os.path.join(output_folder, f"attack_{os.path.splitext(image_file)[0]}.png")
    attack_image = Image.fromarray(IAtk, mode='RGBA')  # 保留透明度
    attack_image.save(attack_image_path)

    print(f"攻击图像已保存: {attack_image_path}")
