# Supplementary material for: Visual security defense for industrial inspection based on computer vision
Source: PLoS One. 2026 Feb 4;21(2):e0338835. doi: 10.1371/journal.pone.0338835 (PMC12872028; doi:10.1371/journal.pone.0338835)
Supplement: S4 File — used in this study, which are essential for reproducing the experimental results and verifying the proposed visual security defense method. (ZIP) [file pone.0338835.s004.zip › image-attacks/attack_main.py]

import numpy as np
from PIL import Image
import matplotlib.pyplot as plt
from matplotlib import rcParams
import os

# 设置中文显示
rcParams['font.sans-serif'] = ['SimHei']
rcParams['axes.unicode_minus'] = False

# ---------- 图像预处理 ----------
def preprocess(image, size):
    image = image.convert('L')  # 灰度
    image = image.resize(size, Image.Resampling.LANCZOS)
    return np.array(image, dtype=np.float32) / 255.0

# ---------- AlphaDog 攻击图像生成 ----------
def generate_attack_image(IAI_img, IEye_img, size=(256, 256)):
    IAI = preprocess(IAI_img, size) * 0.25
    IEye = preprocess(IEye_img, size) * 0.68 + 0.2
    A = np.zeros_like(IAI)
    for i in range(size[1]):
        for j in range(size[0]):
            denom = 1 - IAI[i, j]
            A[i, j] = (1 - IEye[i, j]) / denom if denom != 0 else 0
    A = np.clip(A, 0, 1)

    IAtk = np.zeros((size[1], size[0], 4), dtype=np.float32)
    for c in range(3): IAtk[:, :, c] = IAI
    IAtk[:, :, 3] = A

    return IAI, IEye, IAtk


# ---------- 可视化 ----------
def visualize_results(IAI, IEye, IAtk):
    fig, axs = plt.subplots(1, 3, figsize=(12, 4))
    axs[0].imshow(IAI, cmap='gray')
    axs[0].set_title("AI 视角（IAI）")
    axs[1].imshow(IEye, cmap='gray')
    axs[1].set_title("人眼视角（IEye）")
    axs[2].imshow(IAtk)
    axs[2].set_title("攻击图像（IAtk）")
    for ax in axs:
        ax.axis('off')
    plt.tight_layout()
    plt.show()

# ---------- 保存图像 ----------
def save_images(IAI, IEye, IAtk, prefix="alphadog"):
    Image.fromarray((IAI * 255).astype(np.uint8)).save(f"{prefix}_IAI.png")
    Image.fromarray((IEye * 255).astype(np.uint8)).save(f"{prefix}_IEye.png")
    Image.fromarray((IAtk * 255).astype(np.uint8), mode='RGBA').save(f"{prefix}_IAtk.png")

# ---------- 检测模块 ----------
def compute_histogram_overlap(img1, img2, bins=256):
    h1, _ = np.histogram(img1.flatten(), bins=bins, range=(0,1), density=True)
    h2, _ = np.histogram(img2.flatten(), bins=bins, range=(0,1), density=True)
    return np.minimum(h1, h2).sum() * (1.0 / bins)

def compute_mse(img1, img2):
    return np.mean((img1 - img2) ** 2)

def detect_alphadog_attack(IAtk, background=1.0):
    rgb = IAtk[:, :, :3].mean(axis=2)
    alpha = IAtk[:, :, 3]

    IAI = rgb
    IEye = alpha * rgb + (1 - alpha) * background

    overlap = compute_histogram_overlap(IAI, IEye)
    mse = compute_mse(IAI, IEye)

    print(f"🔍 直方图重叠率: {overlap:.4f}")
    print(f"🔍 MSE 差异: {mse:.4f}")

    # 可视化叠加图
    fig, axs = plt.subplots(1, 2, figsize=(12, 4))

    # 直方图对比
    axs[0].hist(IAI.flatten(), bins=256, range=(0, 1), alpha=0.5, label='IAI', color='orange')
    axs[0].hist(IEye.flatten(), bins=256, range=(0, 1), alpha=0.5, label='IEye', color='blue')
    axs[0].set_title(f'Gray level histogram comparison\noverlapping ratio: {overlap:.4f}')
    axs[0].legend()
    axs[0].set_xlabel('gray value')
    axs[0].set_ylabel('frequency')

    # MSE 热力图
    diff_map = np.abs(IAI - IEye)
    im = axs[1].imshow(diff_map, cmap='hot')
    axs[1].set_title(f'MSE 热图\n平均差异: {mse:.4f}')
    fig.colorbar(im, ax=axs[1])

    plt.tight_layout()
    plt.show()

    # 检测结果
    if overlap < 0.05 or mse > 0.01:
        print("⚠️ 检测为 AlphaDog 攻击图像")
        return True
    else:
        print("✅ 图像正常")
        return False


# ---------- 示例入口 ----------
if __name__ == '__main__':
    IAI_path = r"C:\liulanqi_download\3333.jpg"
    IEye_path = r"C:\Users\25233\Desktop\图片\wanshan\1\1.jpg"
    output_prefix = r"C:\Users\25233\Desktop"
    IAI_img = Image.open(IAI_path)
    IEye_img = Image.open(IEye_path)

    IAI, IEye, IAtk = generate_attack_image(IAI_img, IEye_img)
    save_images(IAI, IEye, IAtk, prefix=output_prefix)
    detect_alphadog_attack(IAtk)
    visualize_results(IAI, IEye, IAtk)
